# Supplementary material for: The antibody response to SARS-CoV-2 infection persists over at least 8 months in symptomatic patients
Source: Commun Med (Lond). 2021 Sep 17;1:32. doi: 10.1038/s43856-021-00032-0 (PMC8767777; doi:10.1038/s43856-021-00032-0)
Supplement: Supplementary file 2 — Supplementary Data 1 [file 43856_2021_32_MOESM2_ESM.xlsx]

## Sheet: Figure 1
PANEL A					PANEL B					PANEL C				PANEL D
Predicted Value - Train dataset	Residuals - Train dataset	Predicted Value - Test dataset	Residuals - Test dataset		Predicted Value - Train dataset	Residuals - Train dataset	Predicted Value - Test dataset	Residuals - Test dataset		Variable	Logistic Regression Coefficient			Variable	Odds Ratio	5% CI	95% CI
0.0223325	-0.604541	0.894177	0.0269754		0.739391	1.13516	-0.491665	0.295046		Past Neoplasia	-1.3867			Past Neoplasia	0.2499	0.0907	0.6907
-0.906083	-0.453249	0.362035	0.751319		0.107022	1.2825	-0.885346	0.0763177		Chest Pain	0.8467			Chest Pain	2.3319	1.2712	4.2207
-1.00685	0.4756	-0.470381	0.81515		0.537982	1.25477	-0.0404473	1.0199		Anosmia/dysgeusia	1.0135			Anosmia/dysgeusia	2.7552	1.7507	4.3059
-0.209405	0.748435	0.74278	-0.104328		0.770809	0.182908	-0.948212	0.129439		3.8<IgG<12	-1.6134			3.8<IgG<12	0.1992	0.1313	0.3679
-1.10591	-0.487839	-0.518729	0.0869451		-0.887252	0.0597113	0.202611	1.32542
1.02441	0.0787846	-0.316534	0.913181		-0.176109	-0.774543	0.406303	-0.402338
0.723109	-0.354412	-1.00884	0.196878		-0.343859	-0.402447	-0.990543	0.130884
0.745395	0.150184	0.390635	0.245887		-0.200121	-0.0967156	0.0407843	0.926103
-0.741844	-0.836154	0.99778	0.15778		-0.83754	0.343171	0.119531	-1.54724
-0.773817	-0.0386603	-0.729112	0.388091		0.175456	0.933247	0.0890269	-0.309027
0.506406	-0.433976	0.590146	0.0757424		-0.921665	0.167902	-0.196325	0.0733922
0.316572	0.202508	-0.694649	-1.39991		0.349949	-0.263143	-0.322316	-0.513884
-0.438875	-0.936906	-1.77425	0.492077		-0.328104	0.466544	0.0238155	-1.15603
0.318796	0.254321	-0.269047	-1.16286		-0.976189	-0.0320822	-1.10071	-0.0410551
-0.859135	-0.681135	0.660012	0.618307		-0.707703	0.462879	-0.0649848	0.907526
-0.612127	-0.128347	0.990031	0.411496		-0.119241	-1.77096	1.08706	-0.41397
-0.607187	0.480471	-0.678915	-1.49285		-0.289225	0.449424	1.42987	-0.656708
-0.999038	0.769987	0.237066	0.882378		0.610242	1.49665	0.129825	-1.1838
0.67364	0.285207	0.376205	-0.747394		0.291417	1.26578	0.596656	-0.13619
0.374774	0.299767	-0.0932126	-0.904245		-0.786079	0.185613	0.167325	1.02887
0.69296	-0.126031	-0.277816	-0.214346		-0.893244	0.157902	-0.955928	0.0887663
0.284892	0.279022	1.04	-0.122951		0.263492	1.27882	0.0149622	-0.579225
1.043	0.0478578	-0.0400577	0.732069		0.268738	-0.824373	0.100852	-1.97359
1.22968	0.318251	-0.339607	0.0891636		-0.122265	-1.97557	-0.933547	0.230637
0.842518	0.024698	0.0470822	-0.212579		0.146065	-0.433459	0.609379	0.873074
0.613244	-0.00793043	-0.9593	0.40463		0.283521	0.2897	-0.990543	-0.113427
0.23321	0.00353929	0.673865	-0.134011		0.803302	-0.814208	-0.00644071	-0.489046
0.567385	-0.516468	-0.451223	0.737073		0.447125	0.814041	0.811841	-0.558981
0.565499	-0.199711	-1.4449	0.718653		-0.210374	0.00490346	0.112107	0.923142
0.318019	-0.372356	-0.112611	0.59427		0.417051	-0.427643	-0.983402	-0.195798
-0.895469	-0.0273166	-0.458877	0.541131		0.0409725	-1.67241	0.288728	-0.92452
0.6731	-0.280065	0.939659	0.167895		-0.393089	0.643696	0.833765	-0.568341
0.789503	-0.310607	-0.439169	0.744139		-0.189418	0.989105	-0.160231	0.864099
-0.264823	0.971427	-0.203264	0.154375		0.397612	0.420716	-1.169	-0.186145
0.80943	0.300041	0.0525967	0.0418592		-0.954033	0.149468	-0.0164878	-1.02298
0.856541	0.00262186	-1.22279	0.562032		0.177413	1.08323	0.80831	0.0209727
0.775979	0.0386616	-0.552074	0.440812		0.0617345	1.00307	0.0130663	-1.85986
1.40933	0.214208	0.986629	0.0634883		0.514472	1.06462	0.328959	0.42796
0.787195	0.1766	-0.133798	-0.735903		0.978101	-0.736727	1.29503	2.34243
-0.367579	0.503105	0.00410934	0.318506		-0.254251	0.470396	0.854686	-0.670576
0.369465	-0.373357	1.09781	0.222389		0.474423	-1.26374	0.986503	-0.630737
1.06995	0.19694	0.845155	0.627306		-0.121979	-0.612436	-0.919725	0.0740457
1.15289	0.0860921	0.886702	-0.321465		-0.744935	0.434045	-0.294762	0.886478
-1.54602	0.49224	1.12635	0.0417065		-0.215729	-1.61944	0.115567	0.439307
-0.13846	-0.758117	-0.510857	-0.40718		0.410161	-0.455627	0.326544	1.12853
0.45785	-0.538162	-0.661068	-0.855531		1.07813	0.673591	-1.01161	0.0454929
-1.46486	0.681754	0.87268	0.32429		-0.190078	0.137732	0.689557	-0.833704
0.663302	-0.495104	-0.767952	-0.0649243		0.274021	-0.974571	0.631297	-0.131461
0.534265	1.00837	-1.06459	0.701089		-0.95972	0.112335	-0.568837	0.591312
-0.404953	-0.290822	0.90234	-0.0435839		-0.550998	0.151694	-0.0642085	-0.0245791
0.51314	0.206981	-0.391495	-0.475443		1.31562	0.334136	0.00030699	-0.217078
0.258049	0.817133	0.898521	0.251485		-0.0822411	-0.845359	-0.870049	0.193863
0.731218	-0.301452	0.884862	-0.228671		-0.0261336	0.99409	0.477717	0.674249
0.129368	0.281652	1.18064	-0.0404525		-1.01835	0.0552045	0.306663	-0.763976
-0.77373	0.143035	0.450664	0.103277		0.982922	-1.04951	-0.161686	0.600995
1.03918	-0.176621	-0.898178	0.0257066		0.607856	0.0543034	-0.990466	-0.105056
-0.778339	0.583341	0.979872	0.346774		-1.03855	0.136091	0.442138	0.808481
-0.478276	-1.02975	0.63756	-0.167644		0.452578	0.267055	-0.914437	0.163633
-1.45894	0.783708	0.741469	-0.295157		-0.190464	0.897554	-1.02523	0.0614659
0.0375579	-0.580764	0.0133464	-0.195875		0.662742	-0.362041	0.43881	0.0621034
-0.834931	0.0609216	0.321667	-0.526907		-1.00076	0.0817197	-0.186103	0.76708
-0.933709	0.298952	-1.26495	-1.73294		0.267561	0.0982361	-0.874376	0.0852033
0.387731	0.267848	0.848628	-0.124216		0.185774	-0.434265	-1.05046	-0.0383835
-0.391495	-1.07471	1.01081	-0.0320784		0.0368027	-0.111914	0.647683	0.376201
1.05967	0.0868287	-0.585375	-0.0706975		0.41393	-0.458544	-0.278742	-0.200595
-1.11491	0.706532	0.912443	0.559711		-0.936639	0.205976	-0.230137	0.730363
0.710047	-0.490533	0.275855	0.306231		0.752883	0.0488887	-0.710953	0.419194
1.11728	0.0103421	-0.533132	0.589131		0.071556	-1.65327	0.355109	-0.118785
0.025616	-0.512709	0.865735	-0.227964		0.367447	-0.0527129	0.392818	1.52181
-0.602502	0.271244	1.05623	0.00446392		0.323638	1.11858	-0.955928	0.0552157
-0.26417	-0.709127	1.03553	0.0021341		0.808772	-0.288871	0.955264	-0.589124
-1.34217	0.334433	0.273982	0.297216		1.13647	-0.646399	0.549385	1.23411
-0.359408	-1.23793	0.254994	-0.956535		0.640809	0.784906	-0.117986	0.880143
-1.00057	0.413146	-0.907772	1.11681		0.702899	-1.20451	-0.060787	-0.0856042
-1.26783	0.223371	0.0869586	0.840311		0.52828	-0.456612	1.04569	1.38232
0.821718	-0.322972	0.79424	-0.30758		-0.983554	0.0184728	-1.03378	0.0387504
-1.61391	0.654438	0.658296	0.515112		-0.74743	0.0819607	0.861401	1.88829
-0.724972	0.243827	0.67171	0.309211		1.08006	0.0237476	0.839773	0.213182
1.17638	0.172913	1.16793	0.143884		-0.990543	0.0509751	0.702525	0.0854893
0.920977	0.0123973	0.982654	-0.196744		0.405478	0.951776	0.124836	0.0377256
-0.831581	0.416173	0.49662	0.129065		-1.01731	0.0956038	-0.859513	0.261051
0.982821	0.459799	0.037249	1.01155		0.726832	1.71892	1.34038	-0.682918
-0.35216	0.73507	0.076682	0.105209		0.440714	1.0749	0.237435	-1.21187
-0.275476	-0.577446	-0.56302	0.328693		1.38527	1.35524	0.662547	-0.553831
1.01717	0.0361426	0.526693	-0.126723		0.0632407	0.606401	0.0789183	-1.3672
0.207022	0.155378	-2.05145	0.219951		0.429374	-0.393132	-0.20652	-1.00221
0.685298	-0.459314	-0.891041	-0.347873		0.221013	0.723583	0.508746	1.13023
0.512985	-0.37069	-0.00189236	0.128942		-0.762025	-0.0551484	0.369615	-0.908911
-0.548998	0.998556	0.270732	-0.0176447		-0.906742	0.220986	0.458224	-1.45887
0.858832	-0.0346951	-1.19798	-1.50309		-0.328801	-0.636475
-1.32423	-0.517039	-0.842787	0.435231		0.247905	-0.644169
0.567385	-0.123482				1.20411	-0.676066
0.984893	0.31128				0.41449	0.261121
-1.02602	-0.0903597				-1.03679	0.062943
0.977401	0.307911				-0.627105	0.409256
0.758077	-0.461391				1.10301	1.25843
-0.303038	0.232536				0.386641	-1.57013
-0.528954	-0.609779				-1.03378	0.0162493
-0.953197	-1.24744				-1.00873	0.0777208
0.974687	-0.214984				0.559005	-0.550918
-1.52588	0.509734				-0.647155	0.488714
-0.113606	-0.245929				1.34074	-0.7468
0.323023	0.814173				0.339256	-0.630997
-0.922382	-0.233798				0.640065	-0.479201
-0.749306	-0.46521				-1.00546	-0.0452808
0.82495	0.299175				0.24791	-1.20381
1.15855	-0.0428973				-0.888623	0.0558126
1.10783	-0.0322613				-0.75724	0.104247
1.11907	-0.00724459				0.697196	0.984777
-0.735011	-1.52653				0.393587	-0.736128
-0.608187	0.934913				0.328875	0.790687
-0.729579	0.665947				0.872679	-0.277517
0.511336	-0.40381				-0.103949	-1.29955
0.969401	0.331665				0.20827	0.737025
1.45065	0.308634				-0.26191	0.00637774
-0.689983	0.967931				1.36241	1.61448
0.541441	0.413189				-0.932229	0.0130078
0.843967	-0.358663				0.424499	-0.672005
0.82051	-0.0558838				-1.02232	0.00358418
0.703861	-0.120034				0.0587442	0.478306
-1.16598	-0.606893				0.659819	1.03935
-1.34605	0.802685				-0.983554	0.109288
1.03553	0.293694				0.22748	0.873408
-0.129538	0.548551				-0.032755	-0.831074
0.499013	-0.0506885				0.429286	0.557652
0.192247	0.706362				0.109435	-1.61146
0.505137	0.409426				0.485249	1.04645
-1.56926	0.33653				0.140466	0.450179
0.798031	0.656681				0.354287	0.837565
0.107897	-0.55591				-0.921665	0.206145
-0.449034	-0.22031				-1.04852	0.0287039
0.433768	-0.113466				0.661851	0.0401652
0.785622	-0.142194				0.207126	0.814036
0.82051	-0.0388344				0.208915	-0.730995
0.105208	-0.188406				-0.835809	0.197966
-1.17493	0.393964				0.351367	-0.815908
0.905673	-0.281232				0.382711	0.104297
-0.112596	1.32728				0.189414	0.19503
1.1957	0.183103				-1.00215	0.124254
-1.12015	-1.79573				0.0519922	-0.903308
0.334189	-0.595452				0.0341707	-0.806349
-0.633668	0.325555				0.111067	0.209414
-0.433777	0.503677				0.178604	0.457595
0.333759	-0.651472				0.561972	-0.805253
-0.537766	-0.381826				0.934986	1.18906
0.70303	0.153157				0.584743	-0.988387
-1.19334	0.272505				0.0322435	1.15554
0.724153	-0.241138				0.520138	0.224546
0.405029	0.578085				0.585226	-0.571094
-1.18595	0.371152				1.12535	-0.340174
-0.825658	0.209018				0.952691	0.429106
0.40234	0.672959				-0.866282	0.289248
0.712739	0.210353				0.740288	0.157797
0.346507	-0.802294				-0.008452	-0.163621
-0.500173	0.101072				0.411229	1.24186
0.647024	-0.0322042				-0.214579	0.0126318
-0.179787	-0.563582				0.341622	-0.143149
0.54314	-0.228623				0.602554	-1.28289
-0.239313	-0.563881				-0.810768	0.348355
-0.689983	0.247103				0.68136	0.920507
-0.0397236	-0.48803				0.121693	0.414409
-0.150856	-0.746922				1.14608	1.18907
-1.53589	0.722071				0.227776	0.437164
0.874791	-0.27184				-0.961661	0.107321
0.591929	-0.022889				0.938377	1.75792
0.424683	-0.65748				-0.293178	0.615441
0.793194	0.251792				-0.311267	-1.92742
0.725115	0.373116				-0.194097	-1.82044
0.993411	0.245356				-0.384315	0.0302549
0.209044	-0.0520268				0.359281	-1.01755
1.01352	-0.11115				0.585094	0.413752
0.891415	0.330262				0.548198	-1.09679
0.803477	0.447672				-1.01197	0.0811348
-1.59458	-1.90353				0.504742	1.0953
-0.548897	-0.630211				-0.00567543	0.730835
1.00374	0.135188				-0.96347	0.103083
0.371918	-0.217447				1.01189	1.70127
0.67171	0.287041				-0.998818	0.14363
0.245543	0.631624				-0.645019	0.291488
-1.07788	-2.10591				0.0556932	0.501393
0.796405	0.0159456				0.0562956	1.10369
0.963462	0.251196				-0.634615	0.313648
-1.52417	0.611277				-0.196573	0.634722
-1.11736	0.802513				0.00374901	-0.414111
-1.23702	1.03003				0.233174	-1.70528
-0.249441	1.1379				-0.358758	-0.415517
0.63222	0.373552				-0.992043	0.154504
0.606318	-0.54731				-0.00677648	-1.10357
-0.218926	-0.0900434				0.545651	1.12767
-1.575	0.245004				0.12314	-1.00151
-0.836154	1.30622				0.479587	-1.44667
0.799408	-0.0874621				0.499816	1.5741
-0.286461	-1.19784				-1.01197	-0.0767351
-0.128489	-0.731886				0.898433	-0.952714
0.309502	-0.653205				0.444884	0.492684
0.933904	-0.264064				-0.891936	0.223017
-1.46891	0.49124				-0.262231	0.266867
0.996331	0.284303				-0.831663	0.323582
1.18858	0.0677934				0.423568	-0.697219
0.760538	-0.430545				0.358007	-0.152197
0.185524	-0.635808				1.13052	-0.374304
-0.503873	-0.770121				0.649088	-1.4042
1.19773	0.124174				-0.177905	-0.184174
-1.31527	-0.381022				-0.777328	0.124763
1.09845	0.160364				0.12358	0.0437648
0.44528	0.38864				-0.0848183	1.0702
-1.92573	0.345668				0.149335	-1.22345
-0.0890751	-0.66602				-0.04983	0.864025
-1.05247	0.0319636				-0.895185	-0.081697
0.983985	0.0278196				-0.0434065	1.12219
1.081	0.341703				-0.974474	-0.0630117
0.680386	-0.427433				-0.105155	0.510947
-1.09691	0.673167				0.184318	-0.992281
-0.9954	0.3795				0.532568	-0.343322
-0.239313	-1.22128				0.564195	-1.45023
-1.40964	0.551919				-1.10494	0.0261839
1.02664	-0.0267704				0.47838	-0.48234
-0.405209	0.253515				0.10847	-0.377541
0.449291	-0.414167				0.327306	-1.6381
-1.12965	-1.22797				-0.0143487	-0.950991
-0.774739	-1.34473				0.141053	1.05022
-0.744196	-1.5942				-0.843981	-0.335639
-0.463885	-0.33705				0.701969	0.669274
0.816952	0.143911				0.0639004	0.126751
1.32377	0.151605				-0.198179	0.0251922
1.14727	-0.00134521				-0.00022012	-0.97019
-0.473271	-0.504635				-0.252829	-0.20316
0.35217	0.244684				-0.22733	-0.263503
-0.461573	-0.125653				-0.0414228	-0.932721
-0.879301	0.579879				0.0594224	-1.39304
-0.545743	0.476075				-0.831033	-0.275811
0.758077	-0.107815				0.117303	-1.31553
-1.63383	0.621186				-1.02461	0.00140387
0.0395003	0.291965				-0.929347	-0.016646
-1.77015	-0.760624				0.245823	-1.0511
-0.141479	0.563111				-0.954367	-0.0787457
-0.511039	-0.207189				0.439433	0.125133
-1.58886	0.443867				0.0485387	0.60586
1.2438	0.304614				0.428991	-0.822182
1.23531	0.0374291				-0.705873	0.195119
0.399108	0.043948				-0.874376	0.215221
0.28749	0.197289				-0.932229	0.166466
0.385888	-0.258107				-0.72542	0.40587
-0.334513	0.16147				0.724787	-0.18964
-0.510458	-0.470576				0.124396	-0.823089
0.278903	0.464051				0.386836	-0.70821
-1.3358	-0.400569				0.509311	0.373549
0.499079	0.00104799				0.878684	-0.398336
0.874079	-0.113306				-0.544558	0.592574
-0.693324	0.823923				-0.157035	0.439838
-0.411224	-0.29065				0.0958082	0.527394
-2.01466	0.25283				-1.01314	-0.0204718
-0.189345	-0.677443				-0.505449	-1.03402
-0.677155	1.07871				0.231216	-0.551624
-0.466171	0.479701				0.127437	0.743963
-0.225793	0.455018				-0.290321	0.829737
-0.25142	0.733509				0.847579	-0.138955
0.346507	-0.341538				-0.523386	0.293331
-0.164547	0.673132				0.367601	0.271433
-0.458391	-0.24313				0.412587	-1.26004
0.245543	1.23843				0.395698	0.913252
0.606686	0.327515				-0.744739	0.209495
0.907421	-0.158444				-0.493848	-0.987469
0.487069	0.108224				-0.902301	0.104868
-1.04172	0.681666				-0.263714	-0.250441
0.452929	-0.0967104				0.246581	-0.548938
-1.18542	0.559646				-1.00873	0.0144977
-0.118469	0.661954				0.569507	0.823342
-0.60202	-0.55565				-0.981375	0.104233
0.933252	0.16443				-1.05139	0.0754902
-1.02176	0.602039				-0.846605	0.314312
-0.378307	0.345929				-0.905614	0.16047
-0.0849021	-0.622623				-0.780171	0.261738
0.527948	0.0338632				-0.244403	0.267803
0.559162	-0.611722				-0.274982	0.247969
-0.0286167	-0.167488				-0.691347	0.17233
-0.86154	0.715059				-0.247988	-0.321065
-0.401649	-0.649358				-0.102853	0.328087
-0.0594242	0.390432				-0.0942725	-0.605473
0.0036225	0.697564				0.0675657	-1.15002
-0.807432	1.08074				-1.10071	0.0530697
0.546548	0.710973				0.603213	-0.754347
-0.349155	0.904061				-0.981613	0.0985972
0.509417	-0.166622				0.305986	-0.383719
-1.8197	0.451561				0.127893	-0.129231
-0.582446	-0.224414				-1.02149	0.0516747
-0.192818	0.00296837				-0.131876	-0.903911
1.07269	0.199682				-0.0461748	1.02301
0.307218	0.0423134				-1.01314	0.141009
0.209044	0.889855				0.961399	-0.888582
1.29852	0.154335				-0.269767	0.672131
-0.824118	0.657067				-0.206283	-0.510384
0.600894	0.0730724				0.16575	-0.0776548
0.78809	-0.353608				1.07724	1.31493
-0.165728	-0.0223689				1.25732	-0.103816
-1.3613	0.221613				0.362255	0.406276
-1.25532	-0.236386				-0.904242	0.0728602
0.840276	-0.230305				0.349046	1.4587
0.831644	0.26948				0.154546	0.539175
-1.43899	0.491671				0.186582	-0.15928
0.625595	-0.168039				-0.930053	0.143598
-0.781579	-1.10726				0.387375	-0.793751
0.0565018	-0.36835				-0.346311	0.817589
-1.4323	0.72324				0.640974	-0.765663
-0.72972	0.417044				-0.318015	0.509833
-0.804422	-1.07521				-1.01314	0.101443
0.597299	-0.166583				0.406285	-1.35958
-1.1591	-1.72908				-0.0349119	0.454109
-1.02548	0.374489				-0.879972	0.139333
-1.21892	-0.0873816				0.260606	-0.830455
0.874791	-0.113891				0.53869	1.63326
-0.404215	0.0681054				0.187082	-0.43127
-0.455086	-0.953116				-0.102812	0.212262
0.630796	-0.507816				-0.150539	-0.652535
0.064341	-0.282023				-0.100566	-0.316435
0.697632	0.542656				-0.645848	0.525271
0.575989	0.0767621				1.35705	-0.654411
0.627326	0.599142				0.701587	0.364726
0.0562391	-1.02226				-0.826892	0.136151
1.16748	-0.031888				0.109579	0.556335
-0.443789	-0.366624				0.803929	0.335688
0.175416	0.884077				-0.330695	0.0674075
0.544843	0.104145				0.250631	0.940016
0.439873	-0.293563				-0.436782	0.25034
0.459985	-0.704366				0.899146	-0.554034
0.470887	-0.472788				0.225971	-1.30257
1.24454	0.194553				0.0435435	0.97307
1.10324	0.106285				0.302645	-1.26664
-0.0330918	-0.949406				-0.063468	0.387773
0.245543	-0.260271				0.327072	-0.0180898
-0.451179	0.807596				1.59002	-0.405243
0.439873	-0.773186				-0.238694	-0.0637237
-0.855902	-1.29381				-0.0515143	-1.45431
0.21451	-0.268357				0.437313	0.414033
0.504769	-0.0941702				0.610518	0.673927
1.19192	0.258308				-0.203223	-0.417475
-0.481414	-0.0773022				0.804806	1.35257
0.349719	-0.41495				0.293961	-0.446304
-1.43276	0.629744				-1.02792	-0.100058
-1.1615	0.153845				-0.936853	0.213259
0.731218	0.0708398				-0.0901111	0.698479
0.589593	-0.0839477				0.590387	-1.23339
-1.3972	0.21148				-0.888623	0.0429238
-1.16396	0.380894				-0.177565	0.0601262
-1.79984	-2.89655				1.07201	1.74719
-0.874507	0.814495				-0.437682	0.262152
0.258049	-0.521654				-0.902301	0.123562
1.06314	-0.0665997				-0.270355	-0.229078
-0.623332	0.783986				0.347791	-1.70546
-0.393749	1.33172				1.17181	1.14906
-0.705252	-1.79016				0.4208	-0.908335
1.16391	-0.0114511				0.425679	-0.736352
-0.389818	0.654754				-0.165299	-0.408704
0.653789	0.695172				0.552479	0.82647
-1.02791	-0.0895192				0.299924	-0.394701
-0.239313	-0.228767				-0.0559711	-0.653187
-0.423458	0.20983
0.797465	0.00420822
0.884862	0.463993
-0.116048	0.859956
0.539108	-0.326359
0.634773	0.128959
-0.128501	-1.24157

## Sheet: Figure 2 
Phase 1			Phase 2			Phase 3
Asymptomatic	Paucisymptomatic	Symptomatic	Asymptomatic	Paucisymptomatic	Symptomatic	Asymptomatic	Paucisymptomatic	Symptomatic
	27.6			64			94.3
		64.8			116			61.8
	47.5			48.4			56.2
31.5			48.3			46.1
27.7			14.8			21.9
		38			72.1			49.1
		169			197			120
		139			198			209
27.1			34.9			27.2
		92.2			71.9			48.2
88.5			58.8			65.5
	49.6			169			228
	32.1			25.5			19.8
		20.5			15.9			14.8
		51.1			31.2			29.9
	59.1			63.8			52.4
	43.6			44.1			30.5
		33.6			39.9			46.9
		48			47.6			41
		38.2			46.8			25.9
		25.1			18.8			26.3
		24.1			58.7			51.6
		31.3			14.5			13
	21.5			7.43			9.89
		170			219			171
		64.1			100			96.5
		28.3			30.1			68.2
	119			96.8			114
		30.2			29			22
	37.2			96.3			111
	13.8			8.4			8.54
	20.3			21.5			27.2
	13.85			28.3			43.7
		100			76.1			79
		39.2			33.4			24.3
		76.2			71.9			100
		21.8			19.4			27.5
	79.8			126			167
	62.6			47.9			42.9
		101			295			346
		21.7			53.3			44.9
		55.7			62			52.7
50.2			75.5			73.5
	39.6			34.9			19.3
		41.3			69.6			48.2
	16.1			25.1			36.1
	14.2			26.2			43.4
		39.6			58.2			39.9
	27.5			24.9			24
97.5			118			101
		33.1			33.1			30.6
	16.4			21.9			34.7
		17.2			19.8			16.9
		107			110			98.8
13.55			10.4			8.55
		76.4			100			105
		45.9			97.4			114
	40.8			109			90.7
		37.7			30.2			25.1
		34			15.2			14
42.1			73			98.8
		123			178			164
		59.9			93.8			91.9
	18.5			10.5			13.5
		69.7			76.4			81.7
		70.9			110			96.2
34.7			167			258
		35.2			69.7			80.2
	128			136			115
		169			176			131
	27.1			379			384
	20.1			26			23.3
		15			14.2			21.6
55.8			90			74.2
		37.4			22.5			25.7
	72.7			94.1			83
		74.7			68.4			55.4
		23			29.9			21.4
		31.85			34.9			27.1
		59			75.6			93.8
	53.8			214			303
	22.2			52.9			48.2
		31.1			42.5			37.8
		52.3			78.1			76.3
		97.3			123			90.4
37			39			36.4
		30.2			70.4			86.1
41.5			25.8			33.4
	60.4			72.2			68.2
		82.9			116			139
	27.9			16.3			18
13.15			6.99			8.74
		29.4			84.3			93.1
		61.1			66.9			45.5
		28.4			72.3			61.7
		15.7			12.7			8.91
		60.5			71.6			46.4
		57.8			66.4			86.3
		18			19.3			21.9
	112.65			130			78.6
	31.2			31.6			227
		31.1			22.8			19.8
		19.5			18			7.63
	34.3			28.3			23.7
		96.6			153			181
	48.7			49.8			176
	19.7			9.75			12.3
		52			39.2			29.8
	52.6			49.3			33.1
	107			111			86.3
		111			142			138
	153			255			1070
	23.8			60.5			67.1
		94.5			93.6			74
		31.9			32			41.7
		265			231			178
		21			29.3			36.9
15.5			12.4			17.4
		174			1300			1370
		36.7			45.3			40.3
		88			84			62.85
16.7			18.3			117
48.7			27.5			37.8
40.1			77.2			94.6
		15.95			5.06			6.96
		59.1			65.8			79.8
		14.55			22.4			22.6
		28.8			17.8			58.4
		18.5			30.8			43.2
	14			8.73			11.9
		50.1			33.6			27.2
	48.9			85.8			118
		205			202			312
	37.6			25.4			33.5
		63.6			98.6			74.3
		45.2			35.2			20.7
		70.7			70.7			69.6
25			14			13.7
		26.1			33.4			29.3
		97.3			91.2			98.3
		133			142			144
		32.2			48.5			54.2
	57.1			37.3			43.5
		40.6			34.1			22.2
		26.1			19.9			20.4
	18.3			16.8			25.3
		25.5			31.5			33.6
		13.25			8.06			5.27
		13.1			13.4			18.8
		41.3			63.9			67.4
	14.7			6.08			6.07
		48.4			62.9			56.2
		38			28.1			29.1
	21.6			5.76			18
	25.9			21.4			27.6
		82			90.5			54.2
	23.5			15.2			11.3
		27.5			59.5			63.2
		74.2			50.5			38.6
	13.45			17.4			21.2
		44.2			33			47.3
		37.4			85.7			85.7
24.7			29.4			20.5
		13.5			7.64			9.88
	55.4			73.1			76
		40.1			42.8			29.8
		38.7			30.2			53
	41.2			29.9			23.5
		12.4			10			14.95
19.7			15.9			20.6
	36			22.05			78.4
		86			85.8			85.2
		34.9			56.2			56.1
	19.9			35.1			31.9
	62.2			62.3			63.8
		32.6			35.7			31.2
		147			147			146
	20.4			14.3			17.3
	16.6			28.3			32.8
		47.1			51.8			44.1
		13.05			8.54			6.13
		26.2			78			140
		41.2			52.4			62.2
	16.9			13.1			20.6
		13.5			7.78			13
		16.2			18.4			22.3
		21.8			21			16.6
	33.55			28.8			17.2
		197			116			135
		94.1			131			158
	22.9			91.5			63.9
	19.1			11.3			20.5
		42.2			55.6			64
		43.7			37			39.9
	16			13			15.1
		89.7			122			108
	84.4			90.8			98.8
12.25			8.6			8.23
		15.1			18.2			15.5
		24.7			20.7			22
12.9			20.2			20
		23.9			11			9.31
	34.1			39.8			37.6
		14.8			18.2			17.2
		17.4			20.2			24.3
	75.9			69.4			66.6
		77.1			44.4			54.1
	23.2			19			9.25
	122			128			97.4
101			75.2			71
	37.1			49.4			57.2
27.5			26.4			27.7
		42.4			105			88.9
		123			194			123
	13.8			12.6			7.65
	60.3			57.2			52.3
	22.7			15			23.4
		24.1			35			50.3
	19.2			12.8			15.3
		46			85.4			108.95
		24.9			26.3			18.3
		40.7			44.2			31.4
		61.7			75.2			71.6
		16.7			17			18.3
53.9			29			47.5
	16.2			27.1			27
	13.45			7.75			10.6
		75.4			315			363
	62.3			112			92.4
		29.2			22.5			20.7
		28.8			39			34.2
		115			109			120
		28.6			28.3			34.3
	49.9			45			48.9
		12.5			8.48			9.88
	26.1			71.1			120
		52.7			34.7			33.6
	56.6			96.9			88.1
19.5			18			18.7
18.9			14.7			41.6
		39.3			32.5			38.2
	53.2			246			258
	33			52.4			47
		36.8			49.4			55.2
		36.1			29.4			20.9
		66			74.7			40.1
28.8			22.3			22.45
	14.05			15			20.8
	85.5			85.1			70.1
		130			199			263
		36.1			44.3			48.4
		56.4			41.7			54.2
		49			68.3			53.5
25.1			12.9			17.9
		70.8			188			216
		26.7			24.9			24
		17.6			23.2			21.8
	33.25			12.6			6.17
		76.2			94.9			77.75
		43.7			81			135
	44.3			71.9			50.1
		195			921			1150
		34.1			84.1			81.7
		42.1			41.5			21.3
		138			71.9			57.8
	45.4			55.5			41.3
15.5			9.4			12.1
		21.6			12.7			13.8
		69.5			94.4			111
	87			88.6			87.2
		29.5			27.3			22.5
	63			59.6			84.5
	28.8			111			107
	22.8			45.2			37.7
72.7			86.5			89.2
		54			43.3			24.8
		56.2			86.9			94.4
		58.5			149			155
		36.4			28.4			15.9
		16.6			15.1			18.5
	60.4			74.8			78.2
	15.5			9.52			11.65
		58.8			54.3			40.7
		37.9			37.3			26.7
31.9			28.7			47.8
		15			25.3			23.3
		52.1			35.6			20.5
	19.3			23.6			20.6
26.4			22.1			27.2
		23.2			126			218
	22.9			80.3			61.5
	93.6			182			152
		49			54.4			41.1
	65			45.1			62.3
		31.9			38.2			40.9
		110			92.2			54.2
	66.3			55.5			42
25.2			32.4			36.7
		28.7			22.4			18
	82.1			130			117
		44.2			80.5			92
30.4			47.7			43.8
14.2			16.6			16
		87.4			65.3			99
	17.7			13.4			13.4
	166			299			214
		63.3			71.2			71.8
		61.3			146			118
	44.9			58.1			67.3
		15.5			25.7			22.1
	14.6			9.33			10.1
		123			217			179
		16.1			16.7			16.9
	13			28.4			40.9
	72			91.9			48.5
	16.1			26.2			61.4
		19.5			41.4			56.2
13.45			8.34			13.2
		29.6			32.2			29.3
		23.5			10			6.41
		89.3			107			58.6
32.6			23.1			8.81
215			120			129
	23.5			11.4			9.32
	148			126			152
12.85			10			22.2
		15.9			33.6			32.3
		65.3			39.6			40.7
20			22.4			44.2
257			128			135
		25.6			21.6			29.2
	33.1			22			19.1
		19			39			50
134			263			281
	17.6			35.2			32.3
	20			15.9			21
		56.4			86.3			82.9
		20.9			14.8			22.2
	63.1			52			40.3
	50.9			38.8			38.5
		14.5			11			15.6
		88.9			88			114
	20.8			22.1			19.3
		50.1			59.7			68.2
		161			127			127
	42.9			71.1			55.1
39.2			178			184
	31			35.3			32.7
		46.1			75.7			67.8
	47.4			64.3			69.1
		50.4			56			52.8
		119			196			123
	778			520			292
		109			97.7			66.7
		43.1			31.2			23.3
	55.6			60.1			38.9
		82.7			55.8			72.1
	14.25			9.72			11.6
	33.4			19.4			15.9
		21.3			20.6			22.9
		22.7			20.5			20.8
	54.8			60.2			66.8
	22.9			55.8			148
	25.5			43			41.8
18.6			11.3			14.8
		191			203			232
		112			121			110
15.5			9.99			13.1
		65.2			110			104
82.7			49			77.7
		48.5			288			271
		85.5			81.1			66.5
	22.9			15.9			12.4
		56.1			73.9			68
		79.6			155			130
		35.9			33.4			38.2
	61.5			50.7			34.5
		64.8			63.2			43.1
		141			99.7			160
	23.3			24.1			19.3
		15.6			37.2			33.7
		36.6			41.4			50.2
		29.1			26.6			34.9
		56.9			41.2			26
	25.7			19.1			17.8
	13.35			13.4			10.3
	18.5			30.7			33.2
		28.9			59.9			80.7
	44.1			49.5			58.7
	33			24.6			28
	25.2			23.4			19.2
		56.3			57.2			72.5
30.3			52.9			64.9
	19.6			20.2			25.4
		42.9			34.7			46.2
		139			190			123
	45.1			75.8			95.9
	34.3			41.3			27
	144			122			126
	23.8			51.1			78.8
		24.9			46.6			52.7
		31.3			38.7			44.2
		69.2			68			64.9
		37.3			26.1			25.9
		15.4			30.2			51.1
		35.3			23.6			17.5
		41.9			48.1			55.5
	27.4			95.5			117
65.1			54.5			61.6
		50.7			114			108
	18.2			8.77			11.4
		93.4			90.6			79.3333
		98.4			121			125
		16			23.9			20.4
		30.2			29.2			22.7
		18			116			124
		34.3			86.3			60.3
86.5			50.3			42.3
29.6			17.6			19.4
44			48.2			82.8
		32.8			47.4			55.1
		39.1			48.5			56.2
65.1			85.2			40.5
		24.2			19.7			23
		40			37.8			31.5
	18.1			10.6			17.3
		47.2			46.1			40.5
	24.8			21.3			22.4
	24.8			10.8			8.65
		172			162			143
		84			105			121.5
		35.1			19.2			16.7
		63.5			77			90.6
		20.8			14			13
	143			97.2			93.9
20.9			10.6			13.9
37.6			20.5			8.49
	20.5			21			18
		45.4			48.6			52.9
		22.8			61			82.3
	67.1			165			158
		27.7			19.8			16.2
	16.7			18.3			18.5
		27.6			42.6			41.8
	18.4			13			20
		57			69			54.7
		58.4			179			257
		36.4			42			22.8
		16.1			13.8			23.5
	50.5			25.5			40.5
	35.4			29.2			23.6
		21.5			26.9			37.3
15.2			65.4			69.6
26.2			106			113
		30.6			28.4			40.7
	20.9			38.6			49
37			38.8			28.3
		25.3			15.4			17.1
	58.8			60			93.3
	15.4			18.1			18.7
	18.6			6.75			15.1
		87.5			89.5			156
		50.3			93.1			133
	84.6			157			144
	22.5			40.3			44.1
		12.15			8.09			6.38
21.6			12.4			14.1
		60.8			44.8			47
	48.6			78.4			106
		19.8			23.9			14.2
	21.4			11.9			6.95
		63.1			66			46.5
		71.2			96.5			116
		15.25			28.7			32.5
	12.75			7.52			8.4
		63.4			96.1			85.8
39.7			48.2			40.3
		80.5			107			124
		31.6			43.6			35.3
		33.5			51.9			54.2
	13.95			14.3			21.4
	17.2			40.9			23.6
	38			63.8			58.2
		22.8			40.8			37.4
	35.2			47.1			44.6
	43.9			64.7			57.3
	61.1			57			68.1
		47.2			114			133
		25			36.7			40.1
		161			161			136
		80.8			97.7			82
20.4			14.9			14.2
		69.4			74.2			72.4
	18			10.1			16.1
		44.3			50.2			33.7
		33.9			51.6			69.3
		19.5			16.9			14.9
		21.6			8.97			11.4
	33.6			34.5			27.8
